# Supplementary material for: Advances in neoadjuvant immunotherapy for non-small cell lung cancer
Source: Front Immunol. 2026 Jun 12;17:1878102. doi: 10.3389/fimmu.2026.1878102 (PMC13303923; doi:10.3389/fimmu.2026.1878102)
Supplement: Supplementary file 1 [file Table1.xlsx]

## Sheet: Sheet1
Table S1 Therapeutic strategies and translational considerations for neoadjuvant immunotherapy in NSCLC.
Strategy	Clinical evidence	Biomarkers	Limitations	Future directions
Neoadjuvant PD-1/PD-L1 blockade	Short-course neoadjuvant nivolumab, atezolizumab, sintilimab, and durvalumab have shown acceptable safety, preserved surgical feasibility, and encouraging MPR/pCR rates in resectable NSCLC.	PD-L1 expression, TMB, baseline CD8⁺ T-cell infiltration, interferon-γ signatures, TCR clonality, ctDNA clearance.	PD-L1 and TMB show inconsistent predictive value across studies; some patients exhibit primary resistance despite immune-inflamed features.	Standardize biomarker thresholds, integrate spatial immune profiling, and validate ctDNA-based response monitoring in prospective phase III trials.
Dual checkpoint blockade: PD-1/PD-L1 plus CTLA-4 inhibition	Neoadjuvant nivolumab plus ipilimumab has produced higher pathological response rates than PD-1 monotherapy in some studies, supporting mechanistic synergy between priming and effector-phase checkpoint inhibition.	TCR repertoire expansion, baseline immune-cell infiltration, PD-L1 status, TMB, tumor-reactive CD8⁺ T-cell clones.	Increased immune-related adverse events may delay surgery or complicate perioperative management; optimal patient selection remains unclear.	Identify patients most likely to benefit from dual blockade and develop toxicity-adapted perioperative management algorithms.
Neoadjuvant chemoimmunotherapy	Atezolizumab plus carboplatin/nab-paclitaxel and nivolumab-based chemoimmunotherapy regimens have achieved high MPR and pCR rates, with improved downstaging and favorable early survival signals.	ctDNA dynamics, PD-L1 expression, TMB, immune infiltration, serum tumor markers, pathological regression, residual viable tumor.	Heterogeneous chemotherapy backbones and treatment cycles complicate cross-trial comparison; toxicity may affect surgical timing.	Define optimal chemotherapy partners, treatment duration, and perioperative sequencing; use ctDNA and pathological response as adaptive decision tools.
Neoadjuvant immunotherapy plus radiotherapy	Trials combining hypofractionated radiotherapy with ICIs have suggested systemic immune activation, improved local control, and potential enhancement of pathological response in selected NSCLC patients.	Serum IFN-β, circulating T-cell repertoire, CD8⁺ T-cell infiltration, spatial immune activation, ctDNA response.	Optimal radiation dose, fractionation, sequencing, and target volume remain undefined; pulmonary toxicity is a major concern.	Establish immune-optimized radiation schedules and identify biomarkers predicting abscopal or systemic immune responses.
Immunotherapy plus anti-angiogenic therapy	Neoadjuvant combinations such as apatinib plus camrelizumab and other ICI–anti-angiogenic regimens are under active evaluation, although mature evidence in early-stage NSCLC remains limited.	VEGF-related signatures, hypoxia markers, immune-cell infiltration, vascular normalization markers, ctDNA.	Clinical benefit in resectable NSCLC remains insufficiently validated; bleeding, wound-healing complications, and perioperative safety require careful assessment.	Clarify surgical safety windows and identify vascular–immune biomarkers for rational patient selection.
Biomarker-guided neoadjuvant immunotherapy	PD-L1, TMB, ctDNA, TCR sequencing, immune profiling, microbiome features, and pathological response metrics have all been explored as predictors of neoadjuvant ICI efficacy.	PD-L1, TMB, ctDNA clearance, MRD status, TCR clonality, CD8⁺ T-cell density, NLR/PLR, CEA, CYFRA 21-1, microbiome composition.	Lack of assay standardization, inconsistent cut-off values, variable sampling time points, and limited prospective validation restrict clinical implementation.	Develop integrated predictive models combining tissue, blood, spatial, genomic, and immune features to guide personalized neoadjuvant treatment.
Resistance-focused combination strategies	Tumors with STK11 or KEAP1 alterations often show reduced responsiveness to PD-1/PD-L1 blockade and may represent immune-refractory NSCLC subgroups.	STK11, KEAP1, EGFR alterations, antigen-presentation defects, myeloid signatures, metabolic and oxidative-stress programs.	Molecularly defined resistance mechanisms are incompletely understood in the neoadjuvant setting; many trials exclude or underrepresent oncogene-driven tumors.	Design mechanism-informed combinations targeting myeloid suppression, metabolic resistance, angiogenesis, and oncogenic immune exclusion.
